# Supplementary material for: A 2000-Year-Old Bacillus stercoris Strain Sheds Light on the Evolution of Cyclic Antimicrobial Lipopeptide Synthesis
Source: Microorganisms. 2024 Feb 6;12(2):338. doi: 10.3390/microorganisms12020338 (PMC10893106; doi:10.3390/microorganisms12020338)
Supplement: Supplementary file 1 [file microorganisms-12-00338-s001.zip]

Archive with 2 entries (2 files):
- Supplementary Table S1_Strain list.xlsx
- Supplementary Table S2 proportion.sites.under.selection.xlsx
