# Supplementary material for: A 2000-Year-Old Bacillus stercoris Strain Sheds Light on the Evolution of Cyclic Antimicrobial Lipopeptide Synthesis
Source: Microorganisms. 2024 Feb 6;12(2):338. doi: 10.3390/microorganisms12020338 (PMC10893106; doi:10.3390/microorganisms12020338)
Supplement: Supplementary file 1 [file microorganisms-12-00338-s001.zip › Supplementary Table S1_Strain list.xlsx]

## Sheet: Sheet1
Species	subspecies	strain	Accession number	Remarks
B. amyloliquefaciens	NA	ATCC 23350	GCA_000196735.1	type strain
B. atrophaeus	NA	1942	GCA_000165925.1	reference genome
B. atrophaeus	globigii	BSS	GCA_000742675.1	reference genome, no defined type strain
B. cereus	NA	ATCC 14579	GCF_006094295.1	type strain
B. halotolerans	NA	ZB201702	GCA_004006435.1	reference genome
B. inaquosorum	NA	KCTC 13429	GCF_003148415.1	type strain
B. licheniformis	NA	DSM 13	GCF_022630555.1	type strain
B. mojavensis	NA	UCMB5075	GCA_012648005.1	reference genome
B. paralicheniformis	NA	Bac84	GCF_002993925.1	reference genome
B. siamensis	NA	KCTC.13613	GCF_000262045.1	reference genome
B. sonorensis	NA	SRCM101395	GCA_002202015.1	reference genome
B. spizizenii	NA	TU-B-10	GCF_000227465.1	type strain
B. stercoris	NA	4.5	GCA_030315825.1
B. stercoris	NA	BHUJPV-SS7	GCA_022814905.1
B. stercoris	NA	BS21	GCA_029958885.1	reference genome
B. stercoris	NA	D7XPN1	GCA_000738015.1	type strain but bad genome assembly, not used
B. stercoris	NA	DHFl4	GCA_020551885.1
B. stercoris	NA	Mal05	GCA_029772985.1
B. stercoris	NA	PSM7	GCA_023703335.1
B. stercoris	NA	SEN 14.5	GCA_030553605.1
B. stercoris	NA	SMPL704	GCA_030143775.1	bad genome assembly, not used
B. stercoris	NA	SMPL712	GCA_030219925.1	bad genome assembly, not used
B. stercoris	NA	ZBMF30	GCA_030846295.1
B. subtilis	subtilis	168	GCA_000009045.1	reference genome, no defined type strain
B. subtilis	natto	BEST195	GCA_000209795.2	reference genome, no defined type strain
B. subtilis	subtilis	KCTC.3135	GCA_001697265.1	type strain
B. tequilensis	NA	EA-CB0015	GCA_012225885.1	reference genome
B. vallismortis	NA	DSM 11031	GCF_004116955.1	type strain
B. velezensis	NA	JS25R	GCA_000769555.1	reference genome
