# Supplementary material for: A 2000-Year-Old Bacillus stercoris Strain Sheds Light on the Evolution of Cyclic Antimicrobial Lipopeptide Synthesis
Source: Microorganisms. 2024 Feb 6;12(2):338. doi: 10.3390/microorganisms12020338 (PMC10893106; doi:10.3390/microorganisms12020338)
Supplement: Supplementary file 1 [file microorganisms-12-00338-s001.zip › Supplementary Table S2 proportion.sites.under.selection.xlsx]

## Sheet: Sheet1
proportion of sites under selection per gene
	purifying	neutral	diversifying
fenA	4.64	95.24	0.12
fenB	2.38	97.62	0
fenC	4.62	95.38	0
fenD	4.52	95.45	0.03
fenE	5.86	94.14	0
srfAA	6.27	92.62	1.11
srfAB	6.87	93.05	0.08
srfAC	4.56	95.36	0.08
srfAD	4.96	95.04	0
sfp	2.68	97.32	0
